# Supplementary material for: Early life exposures associated with risk of small intestinal neuroendocrine tumors
Source: PLoS One. 2020 Apr 23;15(4):e0231991. doi: 10.1371/journal.pone.0231991 (PMC7179894; doi:10.1371/journal.pone.0231991)
Supplement: S2 Table — (XLSX) [file pone.0231991.s002.xlsx]

## Sheet: Odds ratios for SINT
Supplemental Table 2: Unadjusted and adjusted odds ratios for SINT from exposure to industries and settlements
			Unadjusted						Adjusted for Family History of SINT, Alcohol Consumption, Smoking
	Locale Attribute	Period	% Cases Exposed	% Controls Exposed	Unadjusted OR	LowerCL	UpperCL	P-value	% Cases Exposed	% Controls Exposed	Adjusted OR	LowerCL	UpperCL	P-value
	MINING
1	ANY MINING	Overall	25.2577	26.4555	0.935863	0.730167	1.19951	0.600662	25.323	26.4156	0.963298	0.750571	1.23632	0.768983
1		1883-1929	41.0959	37.9794	1.1593	0.81339	1.65232	0.413602	41.3793	37.9336	1.19333	0.834228	1.70702	0.333209
1		1930-1944	18.2609	24.6637	0.689994	0.423139	1.12514	0.136921	18.2609	24.5961	0.74825	0.45628	1.22705	0.250479
1		1945-1982	13.3858	15.3028	0.859998	0.502467	1.47193	0.582266	13.3858	15.3028	0.836214	0.48707	1.43563	0.516564
2	HARD_ROCK	Overall	25.2577	23.7747	1.08723	0.849244	1.3919	0.507007	25.323	23.7334	1.10727	0.863657	1.4196	0.421534
2		1883-1929	40.411	33.2596	1.38073	0.967603	1.97025	0.0753351	40.6897	33.2103	1.41774	0.989877	2.03054	0.0568511
2		1930-1944	18.2609	21.6143	0.821345	0.502543	1.34239	0.432327	18.2609	21.544	0.868127	0.527132	1.42971	0.578498
2		1945-1982	14.1732	15.2209	0.928615	0.551188	1.56449	0.780797	14.1732	15.2209	0.901912	0.533753	1.52401	0.699702
3	COAL	Overall	4.12371	3.79096	1.0843	0.641363	1.83313	0.762587	4.13437	3.79301	1.13185	0.667975	1.91787	0.645291
3		1883-1929	6.84932	3.53982	1.95008	0.969172	3.92378	0.0611807	6.89655	3.54244	2.01652	0.994099	4.09049	0.0519482
3		1930-1944	2.6087	4.93274	0.520622	0.161418	1.67916	0.27462	2.6087	4.93716	0.593367	0.183171	1.92216	0.384115
3		1945-1982	2.3622	3.02782	0.78146	0.237892	2.56704	0.684474	2.3622	3.02782	0.764004	0.2305	2.53233	0.659741
4	URANIUM	Overall	1.80412	1.02897	1.75239	0.769893	3.98871	0.181285	1.80879	1.02953	1.72554	0.753026	3.95403	0.197228
4		1883-1929	2.73973	1.03245	2.70282	0.861705	8.47767	0.088238	2.75862	1.03321	2.43276	0.754491	7.84413	0.136661
4		1930-1944	0.869565	1.16592	0.726937	0.0928108	5.69371	0.76137	0.869565	1.16697	0.743107	0.0945219	5.84212	0.777774
4		1945-1982	1.5748	0.900164	1.74904	0.379434	8.06235	0.473345	1.5748	0.900164	1.81045	0.388796	8.43042	0.449475
5	MINERALS	Overall	3.09278	3.95343	0.774792	0.425989	1.4092	0.403129	3.10078	3.95557	0.794234	0.436104	1.44646	0.451339
5		1883-1929	3.42466	5.23599	0.650542	0.258404	1.63776	0.361396	3.44828	5.23985	0.661247	0.261552	1.67175	0.382082
5		1930-1944	4.34783	4.39462	0.976283	0.382642	2.49091	0.959942	4.34783	4.39856	1.10224	0.430878	2.81967	0.839035
5		1945-1982	1.5748	2.12766	0.741654	0.174623	3.14993	0.685454	1.5748	2.12766	0.650278	0.152344	2.77569	0.5611
	INDUSTRY
6	HVY_INDUSTRIAL	Overall	14.433	15.8679	0.880849	0.651732	1.19051	0.409136	14.2119	15.8765	0.899954	0.664487	1.21886	0.495795
6		1883-1929	9.58904	12.0944	0.713458	0.393475	1.29366	0.266148	8.96552	12.1033	0.79609	0.437075	1.45	0.456022
6		1930-1944	20.8696	17.6682	1.22562	0.760737	1.9746	0.403095	20.8696	17.684	1.3138	0.808305	2.13542	0.270788
6		1945-1982	14.1732	18.4124	0.734292	0.435311	1.23862	0.246961	14.1732	18.4124	0.752206	0.445046	1.27136	0.287616
7	SMELTING	Overall	2.83505	3.05984	0.93013	0.496652	1.74195	0.821001	2.84238	3.0615	0.923797	0.491312	1.73698	0.805651
7		1883-1929	2.73973	3.46608	0.801283	0.286195	2.24342	0.673204	2.75862	3.46863	0.907399	0.323744	2.54328	0.853389
7		1930-1944	4.34783	3.58744	1.20386	0.464516	3.11997	0.702569	4.34783	3.59066	1.05174	0.391037	2.82878	0.920398
7		1945-1982	1.5748	2.12766	0.75259	0.176461	3.20973	0.700913	1.5748	2.12766	0.697984	0.162666	2.99498	0.628494
8	CONSTRUCTION	Overall	5.92784	4.84701	1.23675	0.78591	1.94621	0.358336	5.94315	4.84963	1.22659	0.776151	1.93843	0.381747
8		1883-1929	10.274	5.53097	1.98495	1.09458	3.59957	0.0239736	10.3448	5.53506	2.01682	1.10195	3.69124	0.0229196
8		1930-1944	4.34783	4.39462	0.98145	0.38084	2.52926	0.969076	4.34783	4.39856	0.95582	0.359297	2.54272	0.927878
8		1945-1982	2.3622	4.50082	0.51221	0.156527	1.67612	0.268694	2.3622	4.50082	0.496774	0.150976	1.63459	0.249604
	AGRICULTURE
9	CROP	Overall	3.86598	4.41376	0.854239	0.497673	1.46627	0.567638	3.87597	4.41615	0.864996	0.502871	1.48789	0.600227
9		1883-1929	6.16438	6.12094	0.976198	0.479602	1.98699	0.947032	6.2069	6.12546	0.995094	0.487064	2.03302	0.989236
9		1930-1944	4.34783	4.57399	0.950752	0.373092	2.4228	0.915729	4.34783	4.5781	0.943799	0.365156	2.43939	0.904969
9		1945-1982	0.787402	2.37316	0.334588	0.0454625	2.46245	0.282338	0.787402	2.37316	0.334702	0.0454005	2.4675	0.282899
10	ORCHARD	Overall	0.515464	0.785269	0.656784	0.156093	2.76351	0.56635	0.516796	0.785695	0.659678	0.155249	2.80308	0.573037
10		1883-1929	0	1.03245	1.86673e-06	0		0.982211	0	1.03321	1.83237e-06	0		0.983204
10		1930-1944	1.73913	0.44843	3.93911	0.764065	20.308	0.101344	1.73913	0.448833	2.71359	0.46175	15.9471	0.269253
10		1945-1982	0	0.818331	1.9317e-06	0		0.985169	0	0.818331	7.94111e-07	0		0.99036
11	LIVESTOCK	Overall	9.27835	9.28784	0.993182	0.691025	1.42746	0.970511	9.30233	9.29287	0.976639	0.677212	1.40846	0.899305
11		1883-1929	12.3288	13.1268	0.920691	0.5483	1.546	0.754684	12.4138	13.1365	0.913381	0.540128	1.54457	0.735349
11		1930-1944	12.1739	8.96861	1.41517	0.78319	2.55711	0.249989	12.1739	8.97666	1.26379	0.683566	2.33651	0.455273
11		1945-1982	3.14961	5.31915	0.585552	0.209375	1.63759	0.307738	3.14961	5.31915	0.57767	0.205695	1.62232	0.297612
	TYPE OF SETTLEMENT
12	CITY	Overall	40.4639	42.2421	0.935646	0.751609	1.16475	0.551678	40.5685	42.2379	0.941014	0.754778	1.1732	0.58897
12		1883-1929	36.3014	34.9558	1.09464	0.764533	1.56727	0.621458	36.5517	34.9815	1.10155	0.766208	1.58367	0.60153
12		1930-1944	29.5652	36.1435	0.746137	0.491234	1.13331	0.169701	29.5652	36.0862	0.769778	0.50315	1.1777	0.227796
12		1945-1982	55.1181	55.892	0.954471	0.657876	1.38478	0.80613	55.1181	55.892	0.951281	0.654339	1.38298	0.793617
13	RURAL	Overall	36.8557	38.5324	0.909302	0.726419	1.13823	0.406606	36.6925	38.5532	0.901451	0.718712	1.13065	0.3694
13		1883-1929	48.6301	48.3038	0.981728	0.692299	1.39216	0.917585	48.2759	48.3395	0.980056	0.688149	1.39579	0.911091
13		1930-1944	45.2174	42.1525	1.1275	0.765905	1.65982	0.543031	45.2174	42.1903	1.12188	0.755533	1.66585	0.568575
13		1945-1982	15.748	24.3863	0.583484	0.355598	0.957411	0.0329892	15.748	24.3863	0.583379	0.354576	0.959827	0.0338911
14	COMMERCE	Overall	37.8866	37.5846	1.02607	0.818346	1.28651	0.823563	37.9845	37.605	1.02162	0.813384	1.28317	0.854063
14		1883-1929	17.8082	24.3363	0.673165	0.425498	1.06499	0.0908473	17.931	24.3542	0.656387	0.411153	1.04789	0.0777385
14		1930-1944	43.4783	38.3857	1.23926	0.840788	1.82657	0.278453	43.4783	38.4201	1.26356	0.851052	1.87602	0.245995
14		1945-1982	55.9055	51.5548	1.1715	0.80885	1.69675	0.402311	55.9055	51.5548	1.17616	0.809819	1.70822	0.394143
15	CONNECTED	Overall	31.701	30.7067	1.0786	0.851982	1.36549	0.52951	31.7829	30.7234	1.07937	0.851158	1.36876	0.528562
15		1883-1929	13.0137	18.6578	0.649258	0.385117	1.09457	0.105043	13.1034	18.6716	0.648046	0.380174	1.10466	0.1109
15		1930-1944	34.7826	30.4933	1.22688	0.816085	1.84445	0.325633	34.7826	30.5206	1.19922	0.791812	1.81624	0.391014
15		1945-1982	50.3937	44.2717	1.29489	0.8981	1.86699	0.166275	50.3937	44.2717	1.27527	0.88135	1.84526	0.197068
16	SHIPPING	Overall	10.3093	11.2916	0.908249	0.642866	1.28318	0.585197	10.3359	11.2978	0.930515	0.657746	1.3164	0.684104
16		1883-1929	7.53425	11.5782	0.634711	0.336168	1.19838	0.160954	7.58621	11.5867	0.666955	0.351619	1.26509	0.214957
16		1930-1944	14.7826	13.0045	1.16841	0.6785	2.01205	0.574622	14.7826	13.0162	1.20937	0.696135	2.101	0.499929
16		1945-1982	9.44882	9.4108	0.996615	0.522752	1.90002	0.991783	9.44882	9.4108	0.977384	0.510235	1.87224	0.945009
